# Supplementary material for: Population genetic analysis of the DARC locus (Duffy) reveals adaptation from standing variation associated with malaria resistance in humans
Source: PLoS Genet. 2017 Mar 10;13(3):e1006560. doi: 10.1371/journal.pgen.1006560 (PMC5365118; doi:10.1371/journal.pgen.1006560)
Supplement: S14 Table — The summary statistics of the real FY*O data and the simulations from each of the five tested initial frequency models where the selection allele fixed in the population. The percentages represent the quantiles in the data (Ex. 50% is the median). (XLSX) [file pgen.1006560.s022.xlsx]

## Sheet: Sheet1
*This table is the same as S13, except we have limited to simulations where the selection allele fixed in the population (final frequency = 1)
	pi	# segregating sites	Tajima's D	theta	Fay and Wu's H	iHH	# fixed	# singletons	# doubletons	# mutations with more than 2 copies	H1	H2	H12	H1H2	# unique haplotypes	final frequency of allele	Average EHH at 5kb ends	# singletons / # fixed
Real FY*O Data	1.168	14	-1.385	6.6897	-5.5216	3217.87	4985	5	2	8	0.569	0.018	0.7417	0.0316	12	1	0.67345	0.00100301
De novo Model
2.5%	0.060298	4	-2.33303	2.01056	-1.95047	1859.7	4984	1	0	1	0.670977	0.000197684	0.748457	0.000207349	5	1	0.824027	0.00020024
50%	0.17587	9	-2.06803	2.01272	-1.84054	3656.33	4990	5	2	3	0.837006	0.00119886	0.883175	0.00146103	10	1	0.916244	0.0010018
97.5%	0.385248	15	-1.65348	2.02447	-1.64165	4392.86	4995	10	5	6	0.940771	0.00628762	0.970003	0.00933334	16	1	0.970139	0.00200562
0.1% Model
2.5%	0.380403	7	-1.97726	0.303563	-6.5375	1378.77	4969	1	0	3	0.0983063	0.00150495	0.151729	0.00183801	8	1	0.181644	0.000200602
50%	2.88981	17	-0.211626	3.23196	-0.109317	2509.25	4982	5	2	11	0.270381	0.0698143	0.465922	0.325934	18	1	0.420089	0.00100361
97.5%	6.60435	30	1.65113	9.61579	2.31242	3993.56	4992	10	5	23	0.819304	0.158147	0.902	0.698431	32	1	0.90263	0.00201126
1% Model
2.5%	1.47538	13	-1.52724	0.384351	-4.52985	1159.7	4960	1	0	8	0.053719	0.0260981	0.0747373	0.0939856	14	1	0.120546	0.000201126
50%	3.77844	25	-0.371749	3.22555	0.740604	2074.53	4974	5	2	18	0.116876	0.0558361	0.186716	0.542125	27	1	0.254371	0.00100806
97.5%	7.36653	39	1.18643	9.23224	2.96936	3317.9	4986	11	6	30	0.354619	0.111158	0.561925	0.794136	43	1	0.571622	0.00221595
10% Model
2.5%	1.71968	18	-1.64653	0.363325	-4.28982	1101.04	4956	2	0	12	0.0444853	0.0253035	0.0598408	0.134897	21	1	0.104369	0.000401768
50%	3.97411	30	-0.655536	3.18674	0.962108	1982.31	4969	6	3	21	0.0824406	0.0451229	0.126773	0.6	34	1	0.213095	0.00120822
97.5%	7.50078	43	0.621766	9.15163	3.18536	3130.19	4981	12	7	33	0.235545	0.078793	0.366089	0.821608	48	1	0.480259	0.00241935
25% Model
2.5%	1.74993	20	-1.67091	0.362698	-4.12876	1098.63	4955	2	0	12	0.0430568	0.0249719	0.0576982	0.137163	22	1	0.102728	0.000401929
50%	4.00995	31	-0.695597	3.18028	1.00456	1972.26	4969	6	3	21	0.0791246	0.043669	0.121314	0.602454	35	1	0.209327	0.00120943
97.5%	7.51645	45	0.55279	9.12426	3.19253	3131.96	4980	12	8	33	0.227023	0.0755561	0.352362	0.824895	49	1	0.473289	0.00242229
