# Supplementary material for: Population genetic analysis of the DARC locus (Duffy) reveals adaptation from standing variation associated with malaria resistance in humans
Source: PLoS Genet. 2017 Mar 10;13(3):e1006560. doi: 10.1371/journal.pgen.1006560 (PMC5365118; doi:10.1371/journal.pgen.1006560)
Supplement: S15 Table — (XLSX) [file pgen.1006560.s023.xlsx]

## Sheet: Sheet1
* Information gain results from the 0.1% frequency simulations. The features in yellow had the highest information gain and were used in the inference of the selection coefficient
Feature	Information Gain
pi	0.15
# segregating sites	0.32
Tajima's D	0.15
theta	0.05
Fay and Wu's H	0.09
iHH	0.12
# fixed sites	0.30
# singletons	0.04
# doubletons	0.06
# variable sites with freq > 2	0.28
H1 statistic	0.41
H2 statistic	0.29
H12 statistic	0.42
H1H2 statistic	0.2
# unique haplotypes	0.40
Avg EHH	0.49
final frequency of allele	0.56
# singleton / # fixed sites	0.30
